# Supplementary material for: Decoding a Substantial Set of Samples in Parallel by Massive Sequencing
Source: PLoS One. 2011 Mar 9;6(3):e17785. doi: 10.1371/journal.pone.0017785 (PMC3052374; doi:10.1371/journal.pone.0017785)
Supplement: Table S1 — Indexed PCR primers. The 96 primer pairs used for position specific tagging by PCR. The gene specific regions are situated in the 3′-ends of the primes, the tag sequence in the middle and at the 5′-end universal handles are included. (XLS) [file pone.0017785.s002.xls]

## Sheet: submit - Tabell 1
Table S1. The 96 indext PCR primer pairs
Forward (47 nt)						Reverse (43 nt)
Name		C (20 nt)	Tag (8 nt)	DLA-DRB1 F (19 nt)		Name		D (20 nt)	Tag (8 nt)	DLA-DRB1 R (15 nt)
A1F	5'-	CCGTAATAGCGATGCGTAAT	TCTCTGTG	GATCCCCCCGTCCCCACAG	-3'	A1R	5'-	AACCAGCACGCGTTATCTTG	TCTCTGTG	CGCCCGCTGCGCTCA	-3'
A2F	5'-	CCGTAATAGCGATGCGTAAT	TGTACGTG	GATCCCCCCGTCCCCACAG	-3'	A2R	5'-	AACCAGCACGCGTTATCTTG	TGTACGTG	CGCCCGCTGCGCTCA	-3'
A3F	5'-	CCGTAATAGCGATGCGTAAT	ATCGTCTG	GATCCCCCCGTCCCCACAG	-3'	A3R	5'-	AACCAGCACGCGTTATCTTG	ATCGTCTG	CGCCCGCTGCGCTCA	-3'
A4F	5'-	CCGTAATAGCGATGCGTAAT	TAGCTCTG	GATCCCCCCGTCCCCACAG	-3'	A4R	5'-	AACCAGCACGCGTTATCTTG	TAGCTCTG	CGCCCGCTGCGCTCA	-3'
A5F	5'-	CCGTAATAGCGATGCGTAAT	AGTATCTG	GATCCCCCCGTCCCCACAG	-3'	A5R	5'-	AACCAGCACGCGTTATCTTG	AGTATCTG	CGCCCGCTGCGCTCA	-3'
A6F	5'-	CCGTAATAGCGATGCGTAAT	TCGAGCTG	GATCCCCCCGTCCCCACAG	-3'	A6R	5'-	AACCAGCACGCGTTATCTTG	TCGAGCTG	CGCCCGCTGCGCTCA	-3'
A7F	5'-	CCGTAATAGCGATGCGTAAT	TCATACTG	GATCCCCCCGTCCCCACAG	-3'	A7R	5'-	AACCAGCACGCGTTATCTTG	TCATACTG	CGCCCGCTGCGCTCA	-3'
A8F	5'-	CCGTAATAGCGATGCGTAAT	TACGACTG	GATCCCCCCGTCCCCACAG	-3'	A8R	5'-	AACCAGCACGCGTTATCTTG	TACGACTG	CGCCCGCTGCGCTCA	-3'
A9F	5'-	CCGTAATAGCGATGCGTAAT	ACTCACTG	GATCCCCCCGTCCCCACAG	-3'	A9R	5'-	AACCAGCACGCGTTATCTTG	ACTCACTG	CGCCCGCTGCGCTCA	-3'
A10F	5'-	CCGTAATAGCGATGCGTAAT	AGAGTATG	GATCCCCCCGTCCCCACAG	-3'	A10R	5'-	AACCAGCACGCGTTATCTTG	AGAGTATG	CGCCCGCTGCGCTCA	-3'
A11F	5'-	CCGTAATAGCGATGCGTAAT	AGCTGATG	GATCCCCCCGTCCCCACAG	-3'	A11R	5'-	AACCAGCACGCGTTATCTTG	AGCTGATG	CGCCCGCTGCGCTCA	-3'
A12F	5'-	CCGTAATAGCGATGCGTAAT	TATCGATG	GATCCCCCCGTCCCCACAG	-3'	A12R	5'-	AACCAGCACGCGTTATCTTG	TATCGATG	CGCCCGCTGCGCTCA	-3'
B1F	5'-	CCGTAATAGCGATGCGTAAT	ATGCGATG	GATCCCCCCGTCCCCACAG	-3'	B1R	5'-	AACCAGCACGCGTTATCTTG	ATGCGATG	CGCCCGCTGCGCTCA	-3'
B2F	5'-	CCGTAATAGCGATGCGTAAT	ACGTCATG	GATCCCCCCGTCCCCACAG	-3'	B2R	5'-	AACCAGCACGCGTTATCTTG	ACGTCATG	CGCCCGCTGCGCTCA	-3'
B3F	5'-	CCGTAATAGCGATGCGTAAT	TCATGTCG	GATCCCCCCGTCCCCACAG	-3'	B3R	5'-	AACCAGCACGCGTTATCTTG	TCATGTCG	CGCCCGCTGCGCTCA	-3'
B4F	5'-	CCGTAATAGCGATGCGTAAT	TAGCGTCG	GATCCCCCCGTCCCCACAG	-3'	B4R	5'-	AACCAGCACGCGTTATCTTG	TAGCGTCG	CGCCCGCTGCGCTCA	-3'
B5F	5'-	CCGTAATAGCGATGCGTAAT	TCTACTCG	GATCCCCCCGTCCCCACAG	-3'	B5R	5'-	AACCAGCACGCGTTATCTTG	TCTACTCG	CGCCCGCTGCGCTCA	-3'
B6F	5'-	CCGTAATAGCGATGCGTAAT	ATGACTCG	GATCCCCCCGTCCCCACAG	-3'	B6R	5'-	AACCAGCACGCGTTATCTTG	ATGACTCG	CGCCCGCTGCGCTCA	-3'
B7F	5'-	CCGTAATAGCGATGCGTAAT	ATCTATCG	GATCCCCCCGTCCCCACAG	-3'	B7R	5'-	AACCAGCACGCGTTATCTTG	ATCTATCG	CGCCCGCTGCGCTCA	-3'
B8F	5'-	CCGTAATAGCGATGCGTAAT	ACAGATCG	GATCCCCCCGTCCCCACAG	-3'	B8R	5'-	AACCAGCACGCGTTATCTTG	ACAGATCG	CGCCCGCTGCGCTCA	-3'
B9F	5'-	CCGTAATAGCGATGCGTAAT	ATACTGCG	GATCCCCCCGTCCCCACAG	-3'	B9R	5'-	AACCAGCACGCGTTATCTTG	ATACTGCG	CGCCCGCTGCGCTCA	-3'
B10F	5'-	CCGTAATAGCGATGCGTAAT	TATATGCG	GATCCCCCCGTCCCCACAG	-3'	B10R	5'-	AACCAGCACGCGTTATCTTG	TATATGCG	CGCCCGCTGCGCTCA	-3'
B11F	5'-	CCGTAATAGCGATGCGTAAT	TGCTCGCG	GATCCCCCCGTCCCCACAG	-3'	B11R	5'-	AACCAGCACGCGTTATCTTG	TGCTCGCG	CGCCCGCTGCGCTCA	-3'
B12F	5'-	CCGTAATAGCGATGCGTAAT	ATCGCGCG	GATCCCCCCGTCCCCACAG	-3'	B12R	5'-	AACCAGCACGCGTTATCTTG	ATCGCGCG	CGCCCGCTGCGCTCA	-3'
C1F	5'-	CCGTAATAGCGATGCGTAAT	TAGTAGCG	GATCCCCCCGTCCCCACAG	-3'	C1R	5'-	AACCAGCACGCGTTATCTTG	TAGTAGCG	CGCCCGCTGCGCTCA	-3'
C2F	5'-	CCGTAATAGCGATGCGTAAT	AGATAGCG	GATCCCCCCGTCCCCACAG	-3'	C2R	5'-	AACCAGCACGCGTTATCTTG	AGATAGCG	CGCCCGCTGCGCTCA	-3'
C3F	5'-	CCGTAATAGCGATGCGTAAT	TGTGAGCG	GATCCCCCCGTCCCCACAG	-3'	C3R	5'-	AACCAGCACGCGTTATCTTG	TGTGAGCG	CGCCCGCTGCGCTCA	-3'
C4F	5'-	CCGTAATAGCGATGCGTAAT	TCACAGCG	GATCCCCCCGTCCCCACAG	-3'	C4R	5'-	AACCAGCACGCGTTATCTTG	TCACAGCG	CGCCCGCTGCGCTCA	-3'
C5F	5'-	CCGTAATAGCGATGCGTAAT	ACTGTACG	GATCCCCCCGTCCCCACAG	-3'	C5R	5'-	AACCAGCACGCGTTATCTTG	ACTGTACG	CGCCCGCTGCGCTCA	-3'
C6F	5'-	CCGTAATAGCGATGCGTAAT	TGCGTACG	GATCCCCCCGTCCCCACAG	-3'	C6R	5'-	AACCAGCACGCGTTATCTTG	TGCGTACG	CGCCCGCTGCGCTCA	-3'
C7F	5'-	CCGTAATAGCGATGCGTAAT	TCGCTACG	GATCCCCCCGTCCCCACAG	-3'	C7R	5'-	AACCAGCACGCGTTATCTTG	TCGCTACG	CGCCCGCTGCGCTCA	-3'
C8F	5'-	CCGTAATAGCGATGCGTAAT	TACTGACG	GATCCCCCCGTCCCCACAG	-3'	C8R	5'-	AACCAGCACGCGTTATCTTG	TACTGACG	CGCCCGCTGCGCTCA	-3'
C9F	5'-	CCGTAATAGCGATGCGTAAT	AGACGACG	GATCCCCCCGTCCCCACAG	-3'	C9R	5'-	AACCAGCACGCGTTATCTTG	AGACGACG	CGCCCGCTGCGCTCA	-3'
C10F	5'-	CCGTAATAGCGATGCGTAAT	TGTAGACG	GATCCCCCCGTCCCCACAG	-3'	C10R	5'-	AACCAGCACGCGTTATCTTG	TGTAGACG	CGCCCGCTGCGCTCA	-3'
C11F	5'-	CCGTAATAGCGATGCGTAAT	ACGAGACG	GATCCCCCCGTCCCCACAG	-3'	C11R	5'-	AACCAGCACGCGTTATCTTG	ACGAGACG	CGCCCGCTGCGCTCA	-3'
C12F	5'-	CCGTAATAGCGATGCGTAAT	ATATCACG	GATCCCCCCGTCCCCACAG	-3'	C12R	5'-	AACCAGCACGCGTTATCTTG	ATATCACG	CGCCCGCTGCGCTCA	-3'
D1F	5'-	CCGTAATAGCGATGCGTAAT	TCAGCACG	GATCCCCCCGTCCCCACAG	-3'	D1R	5'-	AACCAGCACGCGTTATCTTG	TCAGCACG	CGCCCGCTGCGCTCA	-3'
D2F	5'-	CCGTAATAGCGATGCGTAAT	TAGACACG	GATCCCCCCGTCCCCACAG	-3'	D2R	5'-	AACCAGCACGCGTTATCTTG	TAGACACG	CGCCCGCTGCGCTCA	-3'
D3F	5'-	CCGTAATAGCGATGCGTAAT	AGCACACG	GATCCCCCCGTCCCCACAG	-3'	D3R	5'-	AACCAGCACGCGTTATCTTG	AGCACACG	CGCCCGCTGCGCTCA	-3'
D4F	5'-	CCGTAATAGCGATGCGTAAT	ATGTGTAG	GATCCCCCCGTCCCCACAG	-3'	D4R	5'-	AACCAGCACGCGTTATCTTG	ATGTGTAG	CGCCCGCTGCGCTCA	-3'
D5F	5'-	CCGTAATAGCGATGCGTAAT	ACTCGTAG	GATCCCCCCGTCCCCACAG	-3'	D5R	5'-	AACCAGCACGCGTTATCTTG	ACTCGTAG	CGCCCGCTGCGCTCA	-3'
D6F	5'-	CCGTAATAGCGATGCGTAAT	TGCAGTAG	GATCCCCCCGTCCCCACAG	-3'	D6R	5'-	AACCAGCACGCGTTATCTTG	TGCAGTAG	CGCCCGCTGCGCTCA	-3'
D7F	5'-	CCGTAATAGCGATGCGTAAT	TGATCTAG	GATCCCCCCGTCCCCACAG	-3'	D7R	5'-	AACCAGCACGCGTTATCTTG	TGATCTAG	CGCCCGCTGCGCTCA	-3'
D8F	5'-	CCGTAATAGCGATGCGTAAT	TACGCTAG	GATCCCCCCGTCCCCACAG	-3'	D8R	5'-	AACCAGCACGCGTTATCTTG	TACGCTAG	CGCCCGCTGCGCTCA	-3'
D9F	5'-	CCGTAATAGCGATGCGTAAT	TCGTATAG	GATCCCCCCGTCCCCACAG	-3'	D9R	5'-	AACCAGCACGCGTTATCTTG	TCGTATAG	CGCCCGCTGCGCTCA	-3'
D10F	5'-	CCGTAATAGCGATGCGTAAT	AGACATAG	GATCCCCCCGTCCCCACAG	-3'	D10R	5'-	AACCAGCACGCGTTATCTTG	AGACATAG	CGCCCGCTGCGCTCA	-3'
D11F	5'-	CCGTAATAGCGATGCGTAAT	AGCGTGAG	GATCCCCCCGTCCCCACAG	-3'	D11R	5'-	AACCAGCACGCGTTATCTTG	AGCGTGAG	CGCCCGCTGCGCTCA	-3'
D12F	5'-	CCGTAATAGCGATGCGTAAT	ATGATGAG	GATCCCCCCGTCCCCACAG	-3'	D12R	5'-	AACCAGCACGCGTTATCTTG	ATGATGAG	CGCCCGCTGCGCTCA	-3'
E1F	5'-	CCGTAATAGCGATGCGTAAT	ACATCGAG	GATCCCCCCGTCCCCACAG	-3'	E1R	5'-	AACCAGCACGCGTTATCTTG	ACATCGAG	CGCCCGCTGCGCTCA	-3'
E2F	5'-	CCGTAATAGCGATGCGTAAT	TCTGCGAG	GATCCCCCCGTCCCCACAG	-3'	E2R	5'-	AACCAGCACGCGTTATCTTG	TCTGCGAG	CGCCCGCTGCGCTCA	-3'
E3F	5'-	CCGTAATAGCGATGCGTAAT	ATAGAGAG	GATCCCCCCGTCCCCACAG	-3'	E3R	5'-	AACCAGCACGCGTTATCTTG	ATAGAGAG	CGCCCGCTGCGCTCA	-3'
E4F	5'-	CCGTAATAGCGATGCGTAAT	TATCAGAG	GATCCCCCCGTCCCCACAG	-3'	E4R	5'-	AACCAGCACGCGTTATCTTG	TATCAGAG	CGCCCGCTGCGCTCA	-3'
E5F	5'-	CCGTAATAGCGATGCGTAAT	ACGCAGAG	GATCCCCCCGTCCCCACAG	-3'	E5R	5'-	AACCAGCACGCGTTATCTTG	ACGCAGAG	CGCCCGCTGCGCTCA	-3'
E6F	5'-	CCGTAATAGCGATGCGTAAT	ACAGTCAG	GATCCCCCCGTCCCCACAG	-3'	E6R	5'-	AACCAGCACGCGTTATCTTG	ACAGTCAG	CGCCCGCTGCGCTCA	-3'
E7F	5'-	CCGTAATAGCGATGCGTAAT	TCTATCAG	GATCCCCCCGTCCCCACAG	-3'	E7R	5'-	AACCAGCACGCGTTATCTTG	TCTATCAG	CGCCCGCTGCGCTCA	-3'
E8F	5'-	CCGTAATAGCGATGCGTAAT	TAGTGCAG	GATCCCCCCGTCCCCACAG	-3'	E8R	5'-	AACCAGCACGCGTTATCTTG	TAGTGCAG	CGCCCGCTGCGCTCA	-3'
E9F	5'-	CCGTAATAGCGATGCGTAAT	TGACGCAG	GATCCCCCCGTCCCCACAG	-3'	E9R	5'-	AACCAGCACGCGTTATCTTG	TGACGCAG	CGCCCGCTGCGCTCA	-3'
E10F	5'-	CCGTAATAGCGATGCGTAAT	ATCAGCAG	GATCCCCCCGTCCCCACAG	-3'	E10R	5'-	AACCAGCACGCGTTATCTTG	ATCAGCAG	CGCCCGCTGCGCTCA	-3'
E11F	5'-	CCGTAATAGCGATGCGTAAT	TGCTACAG	GATCCCCCCGTCCCCACAG	-3'	E11R	5'-	AACCAGCACGCGTTATCTTG	TGCTACAG	CGCCCGCTGCGCTCA	-3'
E12F	5'-	CCGTAATAGCGATGCGTAAT	AGTGACAG	GATCCCCCCGTCCCCACAG	-3'	E12R	5'-	AACCAGCACGCGTTATCTTG	AGTGACAG	CGCCCGCTGCGCTCA	-3'
F1F	5'-	CCGTAATAGCGATGCGTAAT	ACTGTGTC	GATCCCCCCGTCCCCACAG	-3'	F1R	5'-	AACCAGCACGCGTTATCTTG	ACTGTGTC	CGCCCGCTGCGCTCA	-3'
F2F	5'-	CCGTAATAGCGATGCGTAAT	TACATGTC	GATCCCCCCGTCCCCACAG	-3'	F2R	5'-	AACCAGCACGCGTTATCTTG	TACATGTC	CGCCCGCTGCGCTCA	-3'
F3F	5'-	CCGTAATAGCGATGCGTAAT	ATGACGTC	GATCCCCCCGTCCCCACAG	-3'	F3R	5'-	AACCAGCACGCGTTATCTTG	ATGACGTC	CGCCCGCTGCGCTCA	-3'
F4F	5'-	CCGTAATAGCGATGCGTAAT	AGCGAGTC	GATCCCCCCGTCCCCACAG	-3'	F4R	5'-	AACCAGCACGCGTTATCTTG	AGCGAGTC	CGCCCGCTGCGCTCA	-3'
F5F	5'-	CCGTAATAGCGATGCGTAAT	TCGCAGTC	GATCCCCCCGTCCCCACAG	-3'	F5R	5'-	AACCAGCACGCGTTATCTTG	TCGCAGTC	CGCCCGCTGCGCTCA	-3'
F6F	5'-	CCGTAATAGCGATGCGTAAT	ATACAGTC	GATCCCCCCGTCCCCACAG	-3'	F6R	5'-	AACCAGCACGCGTTATCTTG	ATACAGTC	CGCCCGCTGCGCTCA	-3'
F7F	5'-	CCGTAATAGCGATGCGTAAT	TGCGTCTC	GATCCCCCCGTCCCCACAG	-3'	F7R	5'-	AACCAGCACGCGTTATCTTG	TGCGTCTC	CGCCCGCTGCGCTCA	-3'
F8F	5'-	CCGTAATAGCGATGCGTAAT	TCACTCTC	GATCCCCCCGTCCCCACAG	-3'	F8R	5'-	AACCAGCACGCGTTATCTTG	TCACTCTC	CGCCCGCTGCGCTCA	-3'
F9F	5'-	CCGTAATAGCGATGCGTAAT	ATCTGCTC	GATCCCCCCGTCCCCACAG	-3'	F9R	5'-	AACCAGCACGCGTTATCTTG	ATCTGCTC	CGCCCGCTGCGCTCA	-3'
F10F	5'-	CCGTAATAGCGATGCGTAAT	TGTAGCTC	GATCCCCCCGTCCCCACAG	-3'	F10R	5'-	AACCAGCACGCGTTATCTTG	TGTAGCTC	CGCCCGCTGCGCTCA	-3'
F11F	5'-	CCGTAATAGCGATGCGTAAT	ACGTACTC	GATCCCCCCGTCCCCACAG	-3'	F11R	5'-	AACCAGCACGCGTTATCTTG	ACGTACTC	CGCCCGCTGCGCTCA	-3'
F12F	5'-	CCGTAATAGCGATGCGTAAT	TCTGACTC	GATCCCCCCGTCCCCACAG	-3'	F12R	5'-	AACCAGCACGCGTTATCTTG	TCTGACTC	CGCCCGCTGCGCTCA	-3'
G1F	5'-	CCGTAATAGCGATGCGTAAT	ACGCTATC	GATCCCCCCGTCCCCACAG	-3'	G1R	5'-	AACCAGCACGCGTTATCTTG	ACGCTATC	CGCCCGCTGCGCTCA	-3'
G2F	5'-	CCGTAATAGCGATGCGTAAT	ATCATATC	GATCCCCCCGTCCCCACAG	-3'	G2R	5'-	AACCAGCACGCGTTATCTTG	ATCATATC	CGCCCGCTGCGCTCA	-3'
G3F	5'-	CCGTAATAGCGATGCGTAAT	TCGTGATC	GATCCCCCCGTCCCCACAG	-3'	G3R	5'-	AACCAGCACGCGTTATCTTG	TCGTGATC	CGCCCGCTGCGCTCA	-3'
G4F	5'-	CCGTAATAGCGATGCGTAAT	TGACGATC	GATCCCCCCGTCCCCACAG	-3'	G4R	5'-	AACCAGCACGCGTTATCTTG	TGACGATC	CGCCCGCTGCGCTCA	-3'
G5F	5'-	CCGTAATAGCGATGCGTAAT	TGCTCATC	GATCCCCCCGTCCCCACAG	-3'	G5R	5'-	AACCAGCACGCGTTATCTTG	TGCTCATC	CGCCCGCTGCGCTCA	-3'
G6F	5'-	CCGTAATAGCGATGCGTAAT	TATGCATC	GATCCCCCCGTCCCCACAG	-3'	G6R	5'-	AACCAGCACGCGTTATCTTG	TATGCATC	CGCCCGCTGCGCTCA	-3'
G7F	5'-	CCGTAATAGCGATGCGTAAT	ACAGCATC	GATCCCCCCGTCCCCACAG	-3'	G7R	5'-	AACCAGCACGCGTTATCTTG	ACAGCATC	CGCCCGCTGCGCTCA	-3'
G8F	5'-	CCGTAATAGCGATGCGTAAT	AGTACATC	GATCCCCCCGTCCCCACAG	-3'	G8R	5'-	AACCAGCACGCGTTATCTTG	AGTACATC	CGCCCGCTGCGCTCA	-3'
G9F	5'-	CCGTAATAGCGATGCGTAAT	AGTGCTGC	GATCCCCCCGTCCCCACAG	-3'	G9R	5'-	AACCAGCACGCGTTATCTTG	AGTGCTGC	CGCCCGCTGCGCTCA	-3'
G10F	5'-	CCGTAATAGCGATGCGTAAT	TGCGATGC	GATCCCCCCGTCCCCACAG	-3'	G10R	5'-	AACCAGCACGCGTTATCTTG	TGCGATGC	CGCCCGCTGCGCTCA	-3'
G11F	5'-	CCGTAATAGCGATGCGTAAT	ATGCATGC	GATCCCCCCGTCCCCACAG	-3'	G11R	5'-	AACCAGCACGCGTTATCTTG	ATGCATGC	CGCCCGCTGCGCTCA	-3'
G12F	5'-	CCGTAATAGCGATGCGTAAT	TCACATGC	GATCCCCCCGTCCCCACAG	-3'	G12R	5'-	AACCAGCACGCGTTATCTTG	TCACATGC	CGCCCGCTGCGCTCA	-3'
H1F	5'-	CCGTAATAGCGATGCGTAAT	AGAGTCGC	GATCCCCCCGTCCCCACAG	-3'	H1R	5'-	AACCAGCACGCGTTATCTTG	AGAGTCGC	CGCCCGCTGCGCTCA	-3'
H2F	5'-	CCGTAATAGCGATGCGTAAT	ACTATCGC	GATCCCCCCGTCCCCACAG	-3'	H2R	5'-	AACCAGCACGCGTTATCTTG	ACTATCGC	CGCCCGCTGCGCTCA	-3'
H3F	5'-	CCGTAATAGCGATGCGTAAT	TAGATCGC	GATCCCCCCGTCCCCACAG	-3'	H3R	5'-	AACCAGCACGCGTTATCTTG	TAGATCGC	CGCCCGCTGCGCTCA	-3'
H4F	5'-	CCGTAATAGCGATGCGTAAT	TCATGCGC	GATCCCCCCGTCCCCACAG	-3'	H4R	5'-	AACCAGCACGCGTTATCTTG	TCATGCGC	CGCCCGCTGCGCTCA	-3'
H5F	5'-	CCGTAATAGCGATGCGTAAT	TACTACGC	GATCCCCCCGTCCCCACAG	-3'	H5R	5'-	AACCAGCACGCGTTATCTTG	TACTACGC	CGCCCGCTGCGCTCA	-3'
H6F	5'-	CCGTAATAGCGATGCGTAAT	ATATACGC	GATCCCCCCGTCCCCACAG	-3'	H6R	5'-	AACCAGCACGCGTTATCTTG	ATATACGC	CGCCCGCTGCGCTCA	-3'
H7F	5'-	CCGTAATAGCGATGCGTAAT	TGTCACGC	GATCCCCCCGTCCCCACAG	-3'	H7R	5'-	AACCAGCACGCGTTATCTTG	TGTCACGC	CGCCCGCTGCGCTCA	-3'
H8F	5'-	CCGTAATAGCGATGCGTAAT	AGTCTAGC	GATCCCCCCGTCCCCACAG	-3'	H8R	5'-	AACCAGCACGCGTTATCTTG	AGTCTAGC	CGCCCGCTGCGCTCA	-3'
H9F	5'-	CCGTAATAGCGATGCGTAAT	ATGTGAGC	GATCCCCCCGTCCCCACAG	-3'	H9R	5'-	AACCAGCACGCGTTATCTTG	ATGTGAGC	CGCCCGCTGCGCTCA	-3'
H10F	5'-	CCGTAATAGCGATGCGTAAT	TAGCGAGC	GATCCCCCCGTCCCCACAG	-3'	H10R	5'-	AACCAGCACGCGTTATCTTG	TAGCGAGC	CGCCCGCTGCGCTCA	-3'
H11F	5'-	CCGTAATAGCGATGCGTAAT	ACACGAGC	GATCCCCCCGTCCCCACAG	-3'	H11R	5'-	AACCAGCACGCGTTATCTTG	ACACGAGC	CGCCCGCTGCGCTCA	-3'
H12F	5'-	CCGTAATAGCGATGCGTAAT	TCTAGAGC	GATCCCCCCGTCCCCACAG	-3'	H12R	5'-	AACCAGCACGCGTTATCTTG	TCTAGAGC	CGCCCGCTGCGCTCA	-3'
