# Supplementary material for: Decoding a Substantial Set of Samples in Parallel by Massive Sequencing
Source: PLoS One. 2011 Mar 9;6(3):e17785. doi: 10.1371/journal.pone.0017785 (PMC3052374; doi:10.1371/journal.pone.0017785)
Supplement: Table S2 — Concentration of ligated products. The 52 pooled PCR plates were indexed using 26 MID adaptors. Due to poor performance, related to primer synthesis, some MIDs were excluded hence, the lack of some numbers in the MID column. Three library pools (1, 2 and 3) were made, each sequenced on a separate lane. Concentrations were determined for the large (ligated) peak. (XLS) [file pone.0017785.s003.xls]

## Sheet: submitt - Tabell 1
Table S2.
Plate	MID	conc. (ng/µl)	Lane
1	1	10.89
2	2	11.54
3	4	20.99
4	5	21.47
5	6	17.09
6	7	21.25
7	8	19.36
8	10	17.66	1
9	11	21.14
10	13	17.02
11	14	14.54
12	15	10.89
13	16	16.40
14	17	9.59
15	18	11.58
16	19	11.92
17	20	14.85
18	21	12.29
19	22	12.74
20	23	12.81
21	24	11.33
22	25	16.27
23	26	10.61
24	27	16.31
25	28	9.56
26	29	6.11	2
27	1	9.92
28	2	9.35
29	4	6.60
30	5	8.87
31	6	8.20
32	7	10.75
33	8	7.87
34	10	9.27
35	11	9.42
36	13	16.45
37	14	9.35
38	15	13.66
39	16	17.87
40	17	13.27
41	18	17.91
42	19	12.93
43	20	14.04
44	21	14.32
45	22	13.52	3
46	23	10.76
47	24	10.27
48	25	14.09
49	26	12.73
50	27	9.75
51	28	17.41
52	29	16.60
